# Supplementary material for: In-House Implementation of Tumor Mutational Burden Testing to Predict Durable Clinical Benefit in Non-Small Cell Lung Cancer and Melanoma Patients
Source: Cancers (Basel). 2019 Aug 29;11(9):1271. doi: 10.3390/cancers11091271 (PMC6769455; doi:10.3390/cancers11091271)
Supplement: Supplementary file 1 [file cancers-11-01271-s001.zip]

Archive with 2 entries (2 files):
- cancers-564639-suppl-final.docx
- Heeke cancer-564639_Table S12.xlsx
