# Supplementary material for: In-House Implementation of Tumor Mutational Burden Testing to Predict Durable Clinical Benefit in Non-Small Cell Lung Cancer and Melanoma Patients
Source: Cancers (Basel). 2019 Aug 29;11(9):1271. doi: 10.3390/cancers11091271 (PMC6769455; doi:10.3390/cancers11091271)
Supplement: Supplementary file 1 [file cancers-11-01271-s001.zip › Heeke cancer-564639_Table S12.xlsx]

## Sheet: Lung Cancer
Patient Information								Tissue data				TMB sequencing results					Clinical follow-up
Patient	Age	Sex	Smoking	PA	Organ	Histology	stage	tumor_cell_content[%]	PD-L1_tumor[%]	PD-L1_immune[%]	CD8_score	TMB_FO[muts/MB]	TMB_OTML[muts/MB]	Deamination_score_OTML	OTML_coverage	FO_coverage	Immunotherapy_line	DCB	Immunotherapy_drug
#1	64.6611	M	Ex	80	Lung	Adenocarcinoma	IVA	80	40	10	3	85	87.94	40	690	698	later	Y	pembrolizumab
#2	47.6472	M	Ex	25	Lung	Adenocarcinoma	IVB	90	1	1	2	48	28.97	0	949	846	later	N	nivolumab
#3	65.0417	M	Y	60	Lung	SCC	IIIA	70	1	0	1	NA	NA	NA	NA	NA	later	N	nivolumab
#4	55.3333	M	Y	43	Lung	SCC	IIIB	70	20	5	0	3	23.57	29	656	318	later	Y	nivolumab
#5	54.4	M	Y	45	Lung	SCC	IVA	80	60	2	2	10	261.84	387	725	701	later	N	nivolumab
#6	46.0833	M	Y	50	Lung	Sarcomatoid_carcinoma	IIIB	50	90	NA	2	35	16.04	1	744	888	first	Y	pembrolizumab
#7	65.3556	M	Y	70	Lung	Adenocarcinoma	IIB	40	0	30	3	15	16	31	707	NA	later	Y	nivolumab
#8	57.2278	M	Ex	20	Lung	SCC	IIIA	60	0	0	1	11	15.95	21	683	878	later	N	nivolumab
#9	66.5528	M	Ex	90	Lung	Adenocarcinoma	IVA	60	15	10	2	35	12.61	8	984	541	first	Y	pembrolizumab
#10	64.1333	M	Y	80	Lung	SCC	IVA	60	25	5	1	16	144.45	95	740	448	later	N	nivolumab
#11	82.1806	M	Ex	80	Lung	SCC	IIIB	50	0	0	1	9	63.87	55	262	705	later	N	nivolumab
#12	60.8444	M	Y	50	Lung	Adenocarcinoma	IIB	40	0	1	3	23	10.92	1	964	866	later	Y	nivolumab
#13	60.0944	F	Y	25	Lung	Adenocarcinoma	IIIA	70	80	3	1	9	10.06	2	832	763	later	N	nivolumab
#14	60.9667	M	Y	70	Lung	Adenocarcinoma	IVA	40	70	10	2	27	9.39	7	784	792	later	Y	pembrolizumab
#15	70.125	M	Ex	40	Lung	SCC	IVA	80	100	0	3	12	9.3	2	791	1025	later	N	nivolumab
#16	54.4944	M	Y	45	Lung	Adenocarcinoma	IVA	30	2	5	1	13	9.25	1	822	862	later	N	nivolumab
#17	37.5917	M	Ex	30	Lung	Adenocarcinoma	IVA	80	0	0	1	19	8.65	2	625	849	later	N	pembrolizumab
#18	66.5361	F	Y	45	Lung	Adenocarcinoma	IIIB	50	0	0	1	NA	8.4	8	742	NA	later	N	nivolumab
#19	58.0972	F	Y	50	Lung	Adenocarcinoma	IIIB	70	20	5	1	13	8.39	0	710	903	first	N	pembrolizumab
#20	71.4389	M	Ex	NA	Lung	Adenocarcinoma	IVA	20	0	0	1	NA	3529.71	3479	422	NA	later	Y	nivolumab
#21	64.0139	F	Ex	55	Lung	Adenocarcinoma	IVA	80	0	0	1	NA	1786.13	373	105	NA	later	Y	nivolumab
#22	50.3083	F	N	NA	Lung	Adenocarcinoma	IVB	80	90	1	3	9	7.72	0	735	862	first	N	pembrolizumab
#23	63.0722	M	Y	120	Lung	SCC	IIB	50	1	1	2	8	39.9	72	977	916	later	Y	nivolumab
#24	55.0806	M	Ex	25	Lung	Adenocarcinoma	IIIA	80	0	0	1	17	7.64	1	744	938	later	N	nivolumab
#25	47.0417	M	Y	80	Lung	Adenocarcinoma	IA	40	5	0	1	16	7.52	0	1608	888	later	Y	nivolumab
#26	64.0639	M	Ex	35	Lung	Sarcomatoid_carcinoma	IIB	70	5	1	1	9	6.76	1	664	1034	first	N	pembrolizumab
#27	81.9556	M	Ex	100	Lung	Adenocarcinoma	IIIB	50	0	1	1	NA	6.74	1	889	NA	later	Y	nivolumab
#28	55.7639	M	Y	40	Lung	Sarcomatoid_carcinoma	IIIA	50	0	10	2	34	61.43	90	525	974	later	N	nivolumab
#29	83.0722	M	Ex	30	Lung	SCC	IVA	30	10	2	2	17	6.7	4	935	368	later	Y	nivolumab
#30	59.1889	M	Y	40	Lung	LCNC	IVA	50	2	3	1	7	5.88	0	805	741	later	N	nivolumab
#31	69.6306	M	Ex	45	Lung	SCC	IVA	60	1	0	2	17	5.87	5	824	919	later	N	nivolumab
#32	67.3528	M	Ex	32	Lung	Adenocarcinoma	IVA	50	0	5	2	NA	5.28	3	312	NA	later	Y	pembrolizumab
#33	48.4417	M	Ex	10	Lung	Adenocarcinoma	IVB	60	70	4	2	4	5.02	2	837	841	first	N	pembrolizumab
#34	62.9917	F	Y	40	Lung	Adenocarcinoma	IIIC	60	0	0	1	11	4.21	1	828	568	later	N	nivolumab
#35	78.9556	M	Ex	90	Lung	Adenocarcinoma	IIIC	60	0	NA	3	NA	587.73	580	379	NA	later	N	nivolumab
#36	41.7083	F	N	NA	Lung	Adenocarcinoma	IVB	90	0	0	0	NA	1618.06	962	212	NA	later	N	nivolumab
#37	61.925	M	Y	50	Lung	Adenocarcinoma	IB	60	0	0	1	15	4.19	0	825	947	later	N	nivolumab
#38	48.8528	M	Ex	45	Lung	Adenocarcinoma	IIIB	50	100	NA	3	NA	3.42	2	1240	754	later	N	nivolumab
#39	65.3083	M	Y	45	Lung	Adenocarcinoma	IVB	NA	NA	NA	NA	5	3.38	0	664	692	later	N	nivolumab
#40	65.2333	M	Y	40	Lung	Adenocarcinoma	IVA	60	2	0	1	NA	2857.91	1902	276	NA	later	N	pembrolizumab
#41	62.9556	M	Ex	50	Lung	SCC	IIIA	60	5	0	0	4	3.36	4	1414	797	later	N	nivolumab
#42	67.925	F	Ex	25	Lung	Adenocarcinoma	IIIA	40	1	1	2	4	3.36	1	911	937	later	N	nivolumab
#43	63.7556	F	Ex	NA	Lung	Adenocarcinoma	IB	NA	NA	NA	NA	18	7.6	0	637	944	NO_IT	NA	NA
#44	78.5417	F	Ex	NA	Lung	Adenocarcinoma	IA	NA	NA	NA	NA	11	11.16	0	617	712	NO_IT	NA	NA
#45	73.3222	M	Y	NA	Lung	Adenocarcinoma	NA	NA	NA	NA	NA	15	5.06	0	618	807	NO_IT	NA	NA
#46	64.025	M	Y	45	Lung	Adenocarcinoma	IIIA	NA	NA	NA	NA	23	10.95	0	624	845	NO_IT	NA	NA
#47	60.975	M	Ex	40	Lung	Adenocarcinoma	IVA	NA	NA	NA	NA	4	NA	NA	NA	719	later	N	nivolumab
#48	44.4917	M	Ex	10	Lung	Adenocarcinoma	IVB	20	50	1	1	3	NA	NA	NA	372	NO_IT	NA	NA
#49	50.4833	M	Unknown	NA	Lung	SCC	IIB	60	5	30	2	10	3.35	1	1529	946	later	Y	nivolumab
#50	53.6	F	Y	100	Lung	Adenocarcinoma	IV	70	NA	NA	2	32	18.7	4	616	828	NO_Information	NA	NA
#51	62.7972	M	Ex	80	Lung	Adenocarcinoma	IV	70	0	4	1	27	23	4	642	346	NO_Information	NA	NA
#52	60.8806	M	Unknown	NA	Lung	SCC	IIIA	60	30	4	2	7	4.2	2	1001	907	NO_Information	NA	NA
#53	71.8389	M	Unknown	NA	Lung	Adenocarcinoma	IV	30	0	1	3	10	1.71	0	672	869	later	N	nivolumab
#54	60.6972	M	Ex	20	Lung	Adenocarcinoma	IIIB	50	20	4	1	NA	5.04	1	741	NA	first	NA	pembrolizumab
#55	68.0056	M	Y	60	Lung	Adenocarcinoma	IVA	20	70	1	1	NA	0.85	1	785	NA	later	N	nivolumab
#56	71.5	M	Y	100	Lung	Adenocarcinoma	IVB	15	1	0	1	NA	0.84	0	1526	937	later	Y	pembrolizumab
#57	55.1194	M	Y	30	Lung	Adenocarcinoma	IVA	20	50	1	2	12	0.84	0	779	646	first	N	pembrolizumab
#58	79.6	F	Unknown	NA	Lung	Adenocarcinoma	IVA	20	95	2	1	NA	5.05	4	582	NA	first	NA	pembrolizumab
#59	82.75	M	Ex	50	Lung	Adenocarcinoma	IVA	20	90	NA	3	NA	5.04	2	753	995	NO_Information	NA	NA
#60	65.0667	M	Y	45	Lung	Adenocarcinoma	IV	NA	NA	NA	NA	NA	35.47	59	475	NA	first	NA	pembrolizumab

## Sheet: Melanoma
				Patient Information						Tissue data				TMB sequencing results					Clinical follow-up
LH	Age	Sex	Organ	Histology	Breslow	Ulceration	Mitotic_Index	stage	LDH	tumor_cell_content[%]	PD-L1_tumor[%]	PD-L1_immune[%]	CD8_score	TMB_FO[muts/MB]	TMB_OTML[muts/MB]	Deamination_score_OTML	OTML_coverage	FO_coverage	Immunotherapy_line	DCB	Immunotherapy_drug
#1	55	M	Skin	ALM	5.8	Y	10	IIC	1485	20	4	NA	2	1	1.68	0	737	788	first	Y	pembrolizumab
#2	46	M	Skin	SSM	3.5	Y	12	IIIC	475	30	10	9	2	2	1.7	0	726	543	later	N	pembrolizumab
#3	56	M	Skin	unknown_primary	NA	NA	NA	IIIA	542	40	40	20	2	14	14.41	8	674	788	first	Y	pembrolizumab
#4	74	M	Skin	classification_impossible	12	N	5	IIB	NA	70	20	4	2	35	13.46	9	655	881	later	N	pembrolizumab
#5	54	M	Skin	polypoid	2.2	NA	NA	II	378	80	20	10	3	18	9.27	11	635	943	later	N	pembrolizumab
#6	72	M	Skin	unknown_primary	1.8	N	NA	IIIA	357	70	30	NA	3	24	11.01	2	826	861	later	Y	nivolumab
#7	79	F	Skin	classification_impossible	57	Y	8	IIC	312	90	20	5	3	136	99.56	28	584	723	first	N	pembrolizumab
#8	26	M	Skin	SSM	2.2	N	3	IIA	5832	80	0	9	1	6	5.06	1	715	889	first	N	PDR001
#9	62	M	Skin	NMM	3.1	N	12	IV	477	50	4	9	2	12	10.28	8	602	625	first	Y	nivolumab
#10	77	F	Skin	NMM	4.8	Y	NA	IIIC	391	80	70	20	2	22	8.56	19	442	359	later	N	pembrolizumab
#11	76	M	Skin	NMM	5	Y	NA	IIIB	335	60	15	5	3	5	4.21	0	746	880	first	Y	nivolumab
#12	67	M	Skin	unknown_primary	NA	NA	NA	IIIC	323	70	20	10	2	74	51.48	1	752	889	first	Y	nivolumab
#13	77	M	Skin	NMM	7.42	Y	NA	IIC	248	40	2	5	2	7	3.45	3	427	373	later	N	pembrolizumab
#14	59	M	Skin	unknown_primary	NA	NA	NA	IIIC	386	30	10	20	3	47	17.75	20	758	802	first	Y	pembrolizumab
#15	57	M	Skin	AMM	4	Y	3	IIIB	347	50	90	NA	2	23	10.15	1	753	728	first	Y	nivolumab_ipilimumab
#16	78	M	Skin	classification_impossible	13	NA	NA	IIIB	416	80	0	10	0	168	119.84	61	800	728	first	Y	nivolumab
#17	52	M	Skin	polypoid	2.2	Y	NA	IIB	363	90	0	5	1	NA	12.66	7	798	NA	first	Y	nivolumab
#18	71	F	Skin	ALM	5.6	Y	3	IIC	431	80	0	0	0	2	0.84	0	791	872	first	Y	pembrolizumab
#19	78	M	Skin	SSM	4.6	N	12	IIB	354	70	0	20	3	60	45.39	59	560	873	first	Y	pembrolizumab
#20	71	M	Skin	SSM	2.6	Y	8	IV	470	50	0	20	3	11	3.37	0	696	775	first	Y	nivolumab
#21	72	F	Skin	SSM	1.4	Y	1	IIA	1337	80	0	9	2	21	8.46	0	613	851	first	N	nivolumab
#22	56	M	Skin	SSM	1	N	NA	IA	4706	20	0	20	2	NA	3.38	5	653	NA	first	N	nivolumab
#23	66	F	Skin	SSM	2.5	N	3	IIA	2359	50	0	30	3	9	5.9	4	810	658	first	N	pembrolizumab
#24	64	M	Skin	SSM	1.63	N	4	IB	1567	90	0	2	1	12	205.9	280	442	441	first	Y	nivolumab
#25	82	M	Skin	SSM	5.2	Y	1	IIC	478	80	0	2	1	67	37.83	3	730	811	first	N	nivolumab
#26	69	M	Skin	NMM	4.1	Y	12	IV	473	80	5	4	2	38	19.45	9	841	402	first	N	pembrolizumab
#27	27	M	Skin	SSM	1.45	N	NA	IB	NA	80	60	0	3	17	5.04	3	812	838	first	Y	pembrolizumab
#28	52	M	Skin	SSM	7	N	20	IIIA	NA	80	0	0	0	14	16.03	23	810	468	first	N	nivolumab
#29	70	M	Skin	NMM	2.5	Y	NA	IIIC	NA	80	0	4	1	28	16.79	8	914	900	first	Y	nivolumab
#30	60	M	Skin	SSM	4.5	N	2	IIIC	305	80	5	0	3	28	14.42	0	776	711	first	Y	nivolumab
#31	86	M	Skin	classification_impossible	NA	NA	NA	NA	200	95	100	0	3	NA	535.89	519	435	NA	first	Y	pembrolizumab
#32	54	F	Skin	SSM	0.62	N	1	IA	344	80	10	0	2	16	8.41	3	682	723	first	N	nivolumab_ipilimumab
#33	71	M	Skin	NMM	3.6	Y	9	IIIC	350	30	5	2	2	33	16.79	0	713	869	first	Y	nivolumab
#34	75	F	Skin	ALM	2	N	2	IIIC	406	70	1	4	2	NA	0.86	0	675	NA	first	Y	pembrolizumab
#35	52	M	Skin	NMM	10	Y	20	IIC	376	20	1	4	2	0	0.84	0	706	894	first	Y	nivolumab
#36	79	M	Skin	SSM	1.6	Y	NA	IIA	290	30	20	NA	2	10	4.21	2	718	382	first	Y	nivolumab
